# Supplementary material for: Capsaicin and Its Combination with Oleic Acid Affect Membrane Fatty Acid Remodeling and Cytokine–Chemokine Secretion in HepG2 Cells
Source: Int J Mol Sci. 2025 Aug 25;26(17):8242. doi: 10.3390/ijms26178242 (PMC12428575; doi:10.3390/ijms26178242)
Supplement: Supplementary file 1 [file ijms-26-08242-s001.zip]

Archive with 1 entries (1 files):
- ijms-3770496-supplementary.pdf
